# Supplementary material for: Enrichment of Activated Fibroblasts as a Potential Biomarker for a Non-Durable Response to Anti-Tumor Necrosis Factor Therapy in Patients with Crohn’s Disease
Source: Int J Mol Sci. 2023 Sep 30;24(19):14799. doi: 10.3390/ijms241914799 (PMC10573580; doi:10.3390/ijms241914799)
Supplement: Supplementary file 1 [file ijms-24-14799-s001.zip › Supplementary Table S1.xlsx]

## Sheet: Supple_Table S1
Inflamed_1 vs inflamed_2			Inflamed vs Noninflamed(CD)
Term	FDR		Term	FDR
hsa04060:Cytokine-cytokine receptor interaction	6.23975e-16		hsa05323:Rheumatoid arthritis	1.30024e-13
hsa04380:Osteoclast differentiation	2.96661e-14		hsa04062:Chemokine signaling pathway	1.30024e-13
hsa05144:Malaria	8.5399e-14		hsa04380:Osteoclast differentiation	5.16899e-13
hsa04061:Viral protein interaction with cytokine and cytokine receptor	4.27309e-13		hsa04060:Cytokine-cytokine receptor interaction	3.23698e-12
hsa05323:Rheumatoid arthritis	2.81802e-10		hsa04514:Cell adhesion molecules	5.71606e-11
hsa04933:AGE-RAGE signaling pathway in diabetic complications	1.01264e-08		hsa04061:Viral protein interaction with cytokine and cytokine receptor	8.00462e-11
hsa05140:Leishmaniasis	4.40241e-08		hsa05144:Malaria	8.00462e-11
hsa05152:Tuberculosis	1.73208e-07		hsa05140:Leishmaniasis	6.53286e-10
hsa05146:Amoebiasis	2.47623e-07		hsa04933:AGE-RAGE signaling pathway in diabetic complications	7.54467e-09
hsa04062:Chemokine signaling pathway	3.04819e-07		hsa05146:Amoebiasis	1.20258e-08
hsa04512:ECM-receptor interaction	6.0141e-07		hsa04670:Leukocyte transendothelial migration	1.42562e-08
hsa04620:Toll-like receptor signaling pathway	1.24399e-06		hsa04064:NF-kappa B signaling pathway	1.74372e-08
hsa05205:Proteoglycans in cancer	1.65299e-06		hsa04610:Complement and coagulation cascades	3.25834e-08
hsa05133:Pertussis	2.25456e-06		hsa05321:Inflammatory bowel disease	3.25834e-08
hsa05321:Inflammatory bowel disease	2.59726e-06		hsa05205:Proteoglycans in cancer	1.02925e-07
hsa04974:Protein digestion and absorption	3.02108e-06		hsa05150:Staphylococcus aureus infection	1.30036e-07
hsa04668:TNF signaling pathway	4.56002e-06		hsa05133:Pertussis	1.93011e-07
hsa04510:Focal adhesion	5.68714e-06		hsa04662:B cell receptor signaling pathway	2.23182e-07
hsa04657:IL-17 signaling pathway	5.995e-06		hsa04640:Hematopoietic cell lineage	2.37496e-07
hsa04514:Cell adhesion molecules	6.10267e-06		hsa05152:Tuberculosis	2.92298e-07
hsa04064:NF-kappa B signaling pathway	1.07257e-05		hsa04015:Rap1 signaling pathway	4.78443e-07
hsa04151:PI3K-Akt signaling pathway	1.87104e-05		hsa04510:Focal adhesion	9.22689e-07
hsa04621:NOD-like receptor signaling pathway	2.72615e-05		hsa04668:TNF signaling pathway	1.0492e-06
hsa05150:Staphylococcus aureus infection	2.72615e-05		hsa04974:Protein digestion and absorption	1.91516e-06
hsa04625:C-type lectin receptor signaling pathway	3.23994e-05		hsa04611:Platelet activation	3.2193e-06
hsa05145:Toxoplasmosis	3.71072e-05		hsa05145:Toxoplasmosis	3.33684e-06
hsa05417:Lipid and atherosclerosis	5.62369e-05		hsa04621:NOD-like receptor signaling pathway	3.56147e-06
hsa04145:Phagosome	5.62369e-05		hsa04659:Th17 cell differentiation	4.78839e-06
hsa05418:Fluid shear stress and atherosclerosis	7.35994e-05		hsa05200:Pathways in cancer	5.33273e-06
hsa04630:JAK-STAT signaling pathway	0.000507736		hsa04010:MAPK signaling pathway	2.29942e-05
hsa04659:Th17 cell differentiation	0.000528075		hsa04620:Toll-like receptor signaling pathway	2.29942e-05
hsa05142:Chagas disease	0.000634796		hsa04151:PI3K-Akt signaling pathway	3.87917e-05
hsa05200:Pathways in cancer	0.000794431		hsa04512:ECM-receptor interaction	0.000123861
hsa04670:Leukocyte transendothelial migration	0.00111651		hsa04625:C-type lectin receptor signaling pathway	0.00021331
hsa04640:Hematopoietic cell lineage	0.00112218		hsa05134:Legionellosis	0.000362989
hsa05134:Legionellosis	0.00125307		hsa05167:Kaposi sarcoma-associated herpesvirus infection	0.000404783
hsa04611:Platelet activation	0.00354821		hsa04926:Relaxin signaling pathway	0.000404783
hsa04010:MAPK signaling pathway	0.00443666		hsa04145:Phagosome	0.000498443
hsa00532:Glycosaminoglycan biosynthesis - chondroitin sulfate / dermatan sulfate	0.00519013		hsa05418:Fluid shear stress and atherosclerosis	0.00057551
hsa05135:Yersinia infection	0.00551565		hsa05143:African trypanosomiasis	0.000593553
hsa04926:Relaxin signaling pathway	0.00557403		hsa04658:Th1 and Th2 cell differentiation	0.000646608
hsa04662:B cell receptor signaling pathway	0.00619521		hsa04940:Type I diabetes mellitus	0.000646608
hsa05202:Transcriptional misregulation in cancer	0.00745607		hsa05417:Lipid and atherosclerosis	0.000646608
hsa05143:African trypanosomiasis	0.0156782		hsa04666:Fc gamma R-mediated phagocytosis	0.00133438
hsa04658:Th1 and Th2 cell differentiation	0.0200015		hsa04020:Calcium signaling pathway	0.00150061
hsa04610:Complement and coagulation cascades	0.0220909		hsa00532:Glycosaminoglycan biosynthesis - chondroitin sulfate / dermatan sulfate	0.00150061
hsa04613:Neutrophil extracellular trap formation	0.0220909		hsa05416:Viral myocarditis	0.00188163
hsa04360:Axon guidance	0.023589		hsa05332:Graft-versus-host disease	0.0018914
hsa04666:Fc gamma R-mediated phagocytosis	0.0313099		hsa04657:IL-17 signaling pathway	0.00212811
hsa04672:Intestinal immune network for IgA production	0.0318178		hsa04613:Neutrophil extracellular trap formation	0.00213716
hsa05332:Graft-versus-host disease	0.0333423		hsa04672:Intestinal immune network for IgA production	0.00227704
hsa04940:Type I diabetes mellitus	0.0383838		hsa05142:Chagas disease	0.0023244
hsa04015:Rap1 signaling pathway	0.0404749		hsa05330:Allograft rejection	0.00264242
			hsa05163:Human cytomegalovirus infection	0.00273783
			hsa04072:Phospholipase D signaling pathway	0.00288625
			hsa04650:Natural killer cell mediated cytotoxicity	0.00294102
			hsa04360:Axon guidance	0.00387229
			hsa05135:Yersinia infection	0.00425719
			hsa04664:Fc epsilon RI signaling pathway	0.00609176
			hsa05171:Coronavirus disease - COVID-19	0.00839506
			hsa05340:Primary immunodeficiency	0.00899901
			hsa04014:Ras signaling pathway	0.0109355
			hsa04370:VEGF signaling pathway	0.0116706
			hsa05320:Autoimmune thyroid disease	0.0129237
			hsa05202:Transcriptional misregulation in cancer	0.0171289
			hsa05169:Epstein-Barr virus infection	0.01784
			hsa04630:JAK-STAT signaling pathway	0.0189425
			hsa03250:Viral life cycle - HIV-1	0.0196287
			hsa05166:Human T-cell leukemia virus 1 infection	0.0215626
			hsa04924:Renin secretion	0.0414884
